# Supplementary material for: Alternative and Complementary Therapies against Foodborne Salmonella Infections
Source: Antibiotics (Basel). 2021 Nov 26;10(12):1453. doi: 10.3390/antibiotics10121453 (PMC8698041; doi:10.3390/antibiotics10121453)
Supplement: Supplementary file 1 [file antibiotics-10-01453-s001.zip]

Archive with 1 entries (1 files):
- antibiotics-1441128-supplementary.pdf
